# Supplementary material for: Transcriptome-based selection and validation of optimal house-keeping genes for skin research in goats (Capra hircus)
Source: BMC Genomics. 2020 Jul 18;21:493. doi: 10.1186/s12864-020-06912-4 (PMC7368715; doi:10.1186/s12864-020-06912-4)
Supplement: Supplementary file 2 — Additional file 2. Downloadable Excel file with the ComprFinder algorithm. [file 12864_2020_6912_MOESM2_ESM.xlsx]

## Sheet: 1.ComprFinder example
Please cite: Jipan Zhang, Chengchen Deng, Jialu Li, Yongju Zhao. 2020. Transcriptome-based Selection and Validation of Optimal House-keeping Genes for Skin Research in Goats (Capra hircus)
ComprFinder is a new algorithm for comprehensive evaluation of candidate HKGs.
		= data input
		= data processing by ComprFinder algorithm
		= data output
	genes	method1	method2	method3	method4	method5	method6	method7	method8	method9	method10		genes	method1	method2	method3	method4	method5	method6	method7	method8	method9	method10		genes	final score		order by final score
STEP1	ACTB	0.606	1.11409	0.0261757	0.972933							STEP2	ACTB	1	1	1	1							STEP3	ACTB	1		NCBP3	0.0959606
	CNBP	0.533	0.962473	0.0213074	0.757008								CNBP	0.795518	0.663926	0.717419	0.544139								CNBP	0.680251		SDHA	0.099193
	CTBP2	0.398	0.764222	0.0130043	0.55286								CTBP2	0.417367	0.224473	0.235465	0.113143								CTBP2	0.247612		PTPRA	0.107731
	EEF2	0.271	0.775456	0.0124634	0.499583								EEF2	0.0616246	0.249375	0.204072	0.000666368								EEF2	0.128934		EEF2	0.128934
	EIF4H	0.251	0.768456	0.0139563	0.519793								EIF4H	0.00560224	0.233857	0.290725	0.0433338								EIF4H	0.143379		EIF4H	0.143379
	GAPDH	0.483	0.984385	0.0181355	0.740637								GAPDH	0.655462	0.712497	0.53331	0.509578								GAPDH	0.602712		SRP68	0.192293
	NCBP3	0.257	0.752854	0.0112954	0.511528								NCBP3	0.022409	0.199274	0.136275	0.0258846								NCBP3	0.0959606		CTBP2	0.247612
	PTPRA	0.249	0.779208	0.0119321	0.499268								PTPRA	0	0.257691	0.173233	0								PTPRA	0.107731		YWHAZ	0.310612
	RRAGA	0.417	0.811154	0.014724	0.568495								RRAGA	0.470588	0.328504	0.335288	0.146152								RRAGA	0.320133		RRAGA	0.320133
	SDHA	0.333	0.732659	0.00894768	0.502569								SDHA	0.235294	0.154507	0	0.00697039								SDHA	0.099193		GAPDH	0.602712
	SRP68	0.301	0.662956	0.0164054	0.589565								SRP68	0.145658	0	0.432881	0.190634								SRP68	0.192293		CNBP	0.680251
	YWHAZ	0.365	0.871469	0.0146756	0.557453								YWHAZ	0.32493	0.462202	0.332477	0.12284								YWHAZ	0.310612		ACTB	1
We recommend using geNorm, NormFinder, BestKeeper and ΔCt method as method 1, method 2, method 3 and method 4, respectively. However, the ComprFinder analysis is not limited to these 4 algorithms.
geNorm: Vandesompele J, De Preter K, Pattyn F, Poppe B, Van Roy N, De Paepe A, Speleman F: Accurate normalization of real-time quantitative RT-PCR data by geometric averaging of multiple internal control genes. Genome Biology 2002, 3(7).
NormFinder: Andersen CL, Jensen JL, Orntoft TF: Normalization of real-time quantitative reverse transcription-PCR data: A model-based variance estimation approach to identify genes suited for normalization, applied to bladder and colon cancer data sets. Cancer Res 2004, 64(15):5245-5250.
BestKeeper: W. P, Tichopad A, Prgomet C, Neuvians TP: Determination of stable housekeeping genes, differentially regulated target genes and sample integrity: BestKeeper - Excel-based tool using pair-wise correlations. Biotechnol Lett 2004, 26(6):509-515.
ΔCt method: Silver N, Best S, Jiang J, Thein SL: Selection of housekeeping genes for gene expression studies in human reticulocytes using real-time PCR. Bmc Molecular Biology 2006, 7:33.

## Sheet: 2.ComprFinder schematic diagram
Please cite: Jipan Zhang, Chengchen Deng, Jialu Li, Yongju Zhao. 2020. Transcriptome-based Selection and Validation of Optimal House-keeping Genes for Skin Research in Goats (Capra hircus)
ComprFinder is a new algorithm for comprehensive evaluation of candidate HKGs.
STEP 1, according to the original algorithm results ordered the values from small to large to find the minimum and the maximum. From this, the range was calculated.
STEP 2, the values from the original algorithm were standardized in the interval [0,1], where the minimum value=0 and the maximum value=1. All of the other data were assigned normalized values between 0 and 1.
STEP 3, arithmetic averages of the standardized values for each candidate HKG were calculated, and then these final scores were sorted to obtain their final rankings.
Schematic diagram of the ComprFinder algorithm
The same color presents the same gene. From step 1 to step 2, the uneven distribution of these 12 HKGs will not change, but they are proportionally enlarged or reduced to the range of 0-1. Calculated the arithmetic mean value for each gene to determine the final ranking order.
