# Supplementary material for: Transcriptome-based selection and validation of optimal house-keeping genes for skin research in goats (Capra hircus)
Source: BMC Genomics. 2020 Jul 18;21:493. doi: 10.1186/s12864-020-06912-4 (PMC7368715; doi:10.1186/s12864-020-06912-4)
Supplement: Supplementary file 3 — Additional file 3. Matlab_script. [file 12864_2020_6912_MOESM3_ESM.txt]

x=xlsread('data.xlsx',1,'B2:B10000');    %load data
[mu,sigma] = normfit(x);     %Looking for data mean and standard deviation
b1=1.1;   %left edge of color area
b2=2.2;    %right edge of color area
z=x-b1;       
[~,f1]=min(abs(z));  %Find the coordinates of the left boundary
z=x-b2;       
[~,f2]=min(abs(z));  %Find the coordinates of the right boundary

d=pdf('norm',x,mu,sigma);      %Get probability density
figure
plot(x,d,'.')                  %Draw probability density curve
hold on
fill([x(f1:f2);x(f2);x(f1)],[d(f1:f2);0;0],[0.3,0.4,1])   %Color filling
